# Supplementary material for: Identification of tRNA-derived RNAs in adipose tissue from overweight type 2 diabetes mellitus patients and their potential biological functions
Source: Front Endocrinol (Lausanne). 2023 Jul 6;14:1139157. doi: 10.3389/fendo.2023.1139157 (PMC10358832; doi:10.3389/fendo.2023.1139157)
Supplement: Supplementary file 2 [file Table_1.xlsx]

## Sheet: Sheet1
Supplementary Table 1 tRNA genomic instances corresponding to 2 tRNA fragment
#Type	License Plate (sequence derived)	MINTbase Alternative IDs (GRCh37 assembly-derived)	tRNA number	Amino acid and anticodon	Chromosome	Chromosome strand	Chromosome start position	Chromosome end position	Start position relative to start of mature tRNA	End position relative to start of mature tRNA	Fragment sequence (D Loop)	Distinct anticodons	Instances in true nuclear tRNAs	Instances in true MT tRNAs	Instances in tRNA lookalikes in nucleus	Fragment length	D-loop overlap?	Anticodon-loop overlap?	Anticodon-triplet overlap?	Fragment length	D-loop overlap?	Anticodon-loop overlap?	Anticodon-triplet overlap?
5'-tRF	tRF-31-PW5SVP9N15WV0	trna111_HisGTG_1_-_147774845_147774916@1.31.31	trna111	HisGTG	1	-	147774886	147774916	1	31	GCCGTGATCGTAT AGTGGTTA GTACTCTGCG	1	9	0	0	31	full	no	no	no	YES	yes (787)	1300.15
5'-tRF	tRF-28-87R8WP9I1E0K	trna134_GluTTC_1_-_16861774_16861845@1.28.28	trna134	GluTTC	1	-	16861818	16861845	1	28	TCCCTGGTGGTCT AGTGGCTA GGATTCG	1	4	0	0	28	full	no	no	no	no	yes (694)	500.513
